# Supplementary material for: Evaluating Dry Eye Disease Subtypes Based on Whole-Area Lipid Layer Thickness Assessment
Source: J Clin Med. 2026 May 6;15(9):3553. doi: 10.3390/jcm15093553 (PMC13163960; doi:10.3390/jcm15093553)
Supplement: Supplementary file 1 [file jcm-15-03553-s001.zip]

Archive with 1 entries (1 files):
- jcm-4237908-supplementary.pdf
